# Supplementary material for: PHF6 promotes non‐homologous end joining and G2 checkpoint recovery
Source: EMBO Rep. 2019 Nov 29;21(1):e48460. doi: 10.15252/embr.201948460 (PMC6944915; doi:10.15252/embr.201948460)
Supplement: Supplementary file 3 — Table EV2 [file EMBR-21-e48460-s003.xls]

## Sheet: Legend
Expanded View Table 2. siRNA oligonucleotides.
List of siRNA oligonucleotides used in this study.

## Sheet: List of siRNAs
Order Number	Gene Symbol	GENE ID	Gene Accession	Sequence	ON-TARGETplus SMARTpool	Figure	Page number
	Luciferase			CGTACGCGGAATACTTCGA		1B/D/E, 2B/C/D/E, 3B/C, 4C/D/E	4,6,7,8,10,11
						EV1A/B/C, EV2A, EV3A/B/F, EV5C/D/E/F/G
	TP53	7157			3329	2B	6
	PPM1D	8493			4554	1B/D/E, 2B/C, 3B, EV1A, EV3A	4,6,8
	bTRCP1/2	8945		GUGGAAUUUGUGGAACAUC		1B/D/E, 3B, EV3A	4.8
	GFP			CGCTGACCCTGAAGTTCAT		EV1C	7
	XRCC5 (KU80)	7520			10491	4C/E, EV5F/G	10.11
	DCLRE1C (ARTEMIS)	64421		CTGAAGAGAGCTAGAACAG		EV1B	6
	RBBP8 (CtIP)	5932		GCUAAAACAGGAACGAAUC		EV5C	10
	XRCC4	7518		AUAUGUUGGUGAACUGAGA		4D, EV5E	11
	siRNA library [25]			Primary screens		1B	4
				Deconvolution		1C	4
	Custom siRNA library			Secondary screens (see below)		1D/E, 2B/C/D/E, EV1C	4,6,7
	CHD7	55636	NM_017780	GGCCAUAGCUGCCGAGCAA		1C/D/E, 2B/C/D/E, EV1C	4,6,7
431436	TAF5L	27097	NM_014409	GCAAAGUCCUCACCUUACA		1C/D/E	4
431436	PHF6	84295	NM_032335	AGAUAGGUCUCCACACAGA	14862	1C/D/E, 2B/C/D/E, 3B/C, 4C/E	4,6,7,8,10,11
						EV1C, EV3A/B, EV5C/D/F/G
431436	TAF12	6883	NM_005644	GAACAUGUGGAUCCCAGGA		1C/D/E, 2B/C/D/E, EV1C	4,6,7
431436	PARP11	57097	NM_020367	GGAGCUAUGUGAAUUUAUA		1C/D/E	4
431436	MTA1	9112	NM_004689	UCACGGACAUUCAGCAAGA		1C/D/E, 2B/C/D/E, EV1C	4,6,7
431436	SMC1A	8243	NM_006306	GGACAGCUCUAUUUGAAGA		1C/D/E, 2B/C/D/E, EV1C	4,6,7
431436	NIPBL	25836	NM_015384	GGGCUUGUUUCAAUAGAUA		1C/D/E, 2B/C/D/E, EV1C	4,6,7
431436	PHF12	57649	NM_020889	GGGAUUAGCACCCAGAAUU		1C/D/E, 2B/C/D/E, EV1C	4,6,7
431436	RAD54L	8438	NM_003579	AUACGGAGGACUUCUGAUA		1C/D/E, 2B/C/D/E, EV1C	4,6,7
431436	MLL2	8085	NM_003482	GCAUGAAGCCGCAGCAAUU		1C/D/E, 2B/C/D/E, EV1C	4,6,7
431436	SMARCA4	6597	NM_003072	CCAAGCCGGUCGUGAGUGA		1C/D/E	4
431436	SMC3	9126	NM_005445	GGUGUAAAGUUCAGAAAUA		1C/D/E, 2B/C/D/E, EV1C	4,6,7
431436	LIN9	286826	NM_173083	GAAAGUUACAGCACGAUUA		1C/D/E, 2B/C/D/E, EV1C	4,6,7
431436	EP400	57634	NM_015409	GCUCAGGAGUGGUGCGAUA		1C/D/E, 2B/C/D/E, EV1C	4,6,7
431436	SMARCB1	6598	NM_001007468	GGCAGAAGCCCGUGAAGUU		1C/D/E, 2B/C/D/E, EV1C	4,6,7
431436	TRRAP	8295	NM_003496	GAAGCUCGUACUUGAAAUA		1C/D/E, 2B/C/D/E, EV1C	4,6,7
431436	RAD21	5885	NM_006265	GGGAGUAGUUCGAAUCUAU		1C/D/E, 2B/C/D/E, EV1C	4,6,7
431436	MLH1	4292	NM_000249	GAAGUAGUGAUAAGGUCUA		1C/D/E	4
431436	MLL	4297	NM_005933	CAAUUGACCUCUUCUGUUA		1C/D/E	4
431436	CSNK2B	1460	NM_001320	GCAAUGAAUUCUUCUGUGA		1C/D/E	4
431436	SETDB2	83852	NM_031915	CAAUACCUAUGUUCAGUUG		1C/D/E, 2B/C/D/E, EV1C	4,6,7
431436	BRD2	6046	NM_005104	GGGCCGAGUUGUGCAUAUA	4935	1C/D/E, 2B/C/D/E, EV1C, EV2A	4,6,7
431436	PHF3	23469	NM_015153	CAGCCGAAAUAGCGGACAA	14075	1C/D/E, 2B/C/D/E, EV1C, EV2A	4,6,7
431436	TTF2	8458	NM_003594	GAAGAGUAACAGUCAAGUA		1C/D/E	4
431436	NCOA6	23054	NM_014071	CCAAUGAUAGAGCAGAUUA		1C/D/E	4
431436	HDAC10	83933	NM_032019	GCCAACGGGUUCUGUGUGU		1C/D/E	4
431436	UCHL5	51377	NM_015984	UAAGAGAAGGACCGAUUGA		1C/D/E	4
431436	RBBP6	5930	NM_032626	CCUCUAAACUCAACUAUGA		1C/D/E, 2B/C/D/E, EV1C	4,6,7
431436	RUVBL1	8607	NM_003707	AUAAGGUGGUGAACAAGUA		1C/D/E, 2B/C/D/E, EV1C	4,6,7
431436	RUVBL2	10856	NM_006666	UAACAAGGAUUGAGCGAAU		1C/D/E	4
431436	ACTL6A	86	NM_177989	GAACGGAGGUUUAGCUCAU	8243	1C/D/E, 2B/C/D/E, EV1C, EV2A	4,6,7
431436	KAT5	10524	NM_182709	GGACAGCUCUGAUGGAAUA		1C/D/E, 2B/C/D/E, EV1C	4,6,7
431436	CENPT	80152	NM_025082	AAGUAGAGCCCUUACACGA		1C/D/E	4
431436	GSG2	83903	NM_031965	GAACCAAGUUGUCUUCCUU		1C/D/E	4
431436
